# Supplementary material for: GeDi: simplifying gene set distances for enhanced omics interpretation in R/Bioconductor
Source: BMC Bioinformatics. 2025 Dec 7;27:14. doi: 10.1186/s12859-025-06335-6 (PMC12809992; doi:10.1186/s12859-025-06335-6)
Supplement: Supplementary file 1 — Supplementary Material 1. [file 12859_2025_6335_MOESM1_ESM.zip]

Archive with 13 entries (12 files):
- Supplementary_Material/
- Supplementary_Material/Additional_File_2.html
- __MACOSX/Supplementary_Material/._Additional_File_2.html
- Supplementary_Material/Supplementary_Table_1.xlsx
- __MACOSX/Supplementary_Material/._Supplementary_Table_1.xlsx
- Supplementary_Material/.DS_Store
- __MACOSX/Supplementary_Material/._.DS_Store
- Supplementary_Material/Supplementary_Figure_1.pdf
- __MACOSX/Supplementary_Material/._Supplementary_Figure_1.pdf
- Supplementary_Material/Additional_File_3.docx
- __MACOSX/Supplementary_Material/._Additional_File_3.docx
- Supplementary_Material/Additional_File_1.html
- __MACOSX/Supplementary_Material/._Additional_File_1.html
